# Supplementary material for: An ELISA-based method for Galleria mellonella apolipophorin-III quantification
Source: PeerJ. 2024 Mar 15;12:e17117. doi: 10.7717/peerj.17117 (PMC10946395; doi:10.7717/peerj.17117)
Supplement: Supplemental Information 2 [file peerj-12-17117-s002.txt]

Raw data of absorbance values and concentrations of apolipophorin-III after interaction with Candida albicans WT, Δoch1 and Δoch1+OCH1 at 8 and 24 h.
                          Absorbance values of C. albicans WT at 8 h after interaction 
Sample           Replay 1        Replay 2        Replay 3        Mean            SD
rapoLp-III       0.958666667	0.953166667	0.983666667      0.965166667     0.016255768
PBS              0.092166667	0.134666667	0.184166667      0.137           0.046044363
WT                1.628166667	1.660166667	1.304166667	 1.530833333	 0.196950078
                          Absorbance values of C. albicans WT at 24 h after interaction 
Sample           Replay 1        Replay 2        Replay 3        Mean            SD
rApoLp-III	0.958666667	0.953166667	0.983666667	0.965166667	0.016255768
PBS	        0.092166667	0.134666667	0.184166667	0.137	        0.046044363
WT              1.340166667	1.082666667	1.014666667	1.145833333	0.171697651
                          Absorbance values of C. albicans Δoch1 at 8 h after interaction 
Sample           Replay 1        Replay 2        Replay 3        Mean            SD
rApoLp-III	0.958666667	0.953166667	0.983666667	0.965166667	0.016255768
PBS	        0.092166667	0.134666667	0.184166667	0.137	        0.046044363
Δoch1           0.031666667	0.090166667	0.083666667	0.0685	        0.032063739
                         Absorbance values of C. albicans Δoch1 at 24 h after interaction 
Sample           Replay 1        Replay 2        Replay 3        Mean            SD
rApoLp-III	0.958666667	0.953166667	0.983666667	0.965166667	0.016255768
PBS	        0.092166667	0.134666667	0.184166667	0.137	        0.046044363
Δoch1    	0.079166667	0.091166667	0.027166667	0.065833333	0.034019602
                         Absorbance values of C. albicans Δoch1+OCH1 at 8 h after interaction 
Sample           Replay 1        Replay 2        Replay 3        Mean            SD
rApoLp-III	0.958666667	0.953166667	0.983666667	0.965166667	0.016255768
PBS	        0.092166667	0.134666667	0.184166667	0.137	        0.046044363
Δoch1+OCH1 	1.170166667	1.026166667	1.362166667	1.186166667	0.16857046
                         Absorbance values of C. albicans Δoch1+OCH1 at 24 h after interaction 
Sample           Replay 1        Replay 2        Replay 3        Mean            SD
rApoLp-III	0.958666667	0.953166667	0.983666667	0.965166667	0.016255768
PBS	        0.092166667	0.134666667	0.184166667	0.137	        0.046044363
Δoch1+OCH1 	1.398166667	1.478166667	1.238166667	1.3715	        0.122202019
Concentration of apoLp-III calculated coming from absorbance mean values of experimental groups and  control (1.25 μg/mL of rapoLp-III)
Group                 Absorbance mean       apoLp-III concentration[pg/μL]   SD
PBS	                 0.137                     0.177430495	             0.046044363
WT 8h	                 1.530833333               1.982602307	             0.196950078
WT 24h                   1.145833333               1.483983763	             0.171697651
Δoch1+OCH1 8h	         1.186166667               1.536219991	             0.16857046
Δoch1+OCH1 24h	         1.3715                    1.776247619	             0.122202019
Δoch1 8h	         0.0685                    0.088715247	             0.032063739
Δoch1 24h	         0.065833333               0.085261613	             0.034019602
rapoLp-III	         0.965166667
