# Supplementary material for: An ELISA-based method for Galleria mellonella apolipophorin-III quantification
Source: PeerJ. 2024 Mar 15;12:e17117. doi: 10.7717/peerj.17117 (PMC10946395; doi:10.7717/peerj.17117)
Supplement: Supplemental Information 3 [file peerj-12-17117-s003.txt]

Raw data of absorbance values and concentrations of apolipophorin-III after interaction with Candida albicans WT, kex2Δ/KEX2 and kex2Δ/kex2Δ at 8 and 12 h.
                          Absorbance values of C. albicans WT at 8 h after interaction 
Sample       Replay 1      Replay 2     Replay 3     Mean          SD
rapoLp-III   0.865166667  0.873666667	0.954666667  0.897833333   0.04940226
PBS          0.257666667  0.096166667	0.197666667  0.183833333   0.081633837
WT           2.110666667  0.763666667	1.143166667  1.626916667   0.684125811
                         Absorbance values of C. albicans WT at 12 h after interaction 
Sample       Replay 1      Replay 2     Replay 3     Mean          SD
rapoLp-III   0.914166667  0.930666667	0.996166667  0.947	   0.043371458
PBS	     0.147666667  0.033666667	0.226166667  0.135833333   0.096794025
WT	     2.754666667  0.433166667	1.271666667  2.013166667   1.048639356
                         Absorbance values of C. albicans kex2Δ/KEX2 at 8 h after interaction 
Sample       Replay 1      Replay 2     Replay 3     Mean          SD
rapoLp-III   0.819166667   0.819166667	0.801666667  0.813333333   0.01010363
PBS	     0.089166667   0.008333333	0.261666667  0.119722222   0.129401221
kex2Δ/KEX2   0.144666667   0.047666667	0.483666667  0.225333333   0.228919928
                         Absorbance values of C. albicans kex2Δ/KEX2 at 12 h after interaction 
Sample       Replay 1      Replay 2     Replay 3     Mean          SD
rapoLp-III   0.819166667   0.819166667	0.801666667  0.813333333   0.01010363
PBS	     0.089166667   0.008333333	0.261666667  0.119722222   0.129401221
kex2Δ/KEX2   0.062333333   0.019666667	0.056166667  0.046055556   0.023060508
                         Absorbance values of C. albicans kex2Δ/kex2Δ at 8 h after interaction 
Sample       Replay 1      Replay 2     Replay 3     Mean          SD
rapoLp-III   0.819166667   0.819166667	0.801666667  0.813333333   0.01010363
PBS	     0.089166667   0.008333333	0.261666667  0.119722222   0.129401221
kex2Δ/kex2Δ  0.516666667   0.048666667	0.064166667  0.209833333   0.265838453
                         Absorbance values of C. albicans kex2Δ/kex2Δ at 12 h after interaction 
Sample       Replay 1      Replay 2     Replay 3     Mean          SD
rApoLp-III   0.819166667   0.819166667	0.801666667  0.813333333   0.01010363
PBS	     0.089166667   0.008333333	0.261666667  0.119722222   0.129401221
kex2Δ/kex2Δ  0.051333333   0.001666667	0.056166667  0.036388889   0.030167281
Concentration of apoLp-III calculated coming from absorbance mean values of experimental groups and  control (1.25 μg/mL of rapoLp-III)
Group                 Absorbance mean       apoLp-III concentration[pg/μL]   SD
PBS                    0.125092593            0.182268057                    0.009301754
WT 8 h                 1.626916667            2.370523569                    0.684125811
WT 12 h                2.013166667            2.933314981                    1.048639356
kex2Δ/KEX2 8 h         0.225333333            0.328325346	             0.228919928
kex2Δ/KEX2 12 h        0.046055556            0.067105945	             0.023060508
kex2Δ/kex2Δ 8 h        0.209833333            0.305740836	             0.265838453
kex2Δ/kex2Δ 12 h       0.036388889            0.053020982	             0.030167281
rapoLp-III             0.857888889
