# Supplementary material for: An ELISA-based method for Galleria mellonella apolipophorin-III quantification
Source: PeerJ. 2024 Mar 15;12:e17117. doi: 10.7717/peerj.17117 (PMC10946395; doi:10.7717/peerj.17117)
Supplement: Supplemental Information 4 [file peerj-12-17117-s004.txt]

Raw data of absorbance values and concentrations of apolipophorin-III after interaction with Candida albicans at 8, 12, 24 and 48 h.
                               Absorbance values at 8 h after interaction 
Sample       Replay 1      Replay 2     Replay 3     Mean        SD
rapoLp-III   0.865166667  0.873666667  0.954666667   0.897833333 0.04940226
PBS         0.257666667	 0.096166667   0.197666667  0.183833333	 0.081633837
C. albicans 2.110666667	0.763666667  1.143166667  1.339166667	 0.694560473

                               Absorbance values at 12 h after interaction 
Sample       Replay 1      Replay 2     Replay 3     Mean        SD
rapoLp-III  0.914166667	0.930666667 0.996166667	    0.947	0.043371458
PBS         0.147666667 0.033666667 0.226166667	0.135833333	0.096794025
C. albicans 2.754666667	1.271666667 1.339166667 2.754666667     1.94784348

                              Absorbance values at 24 h after interaction 
Sample       Replay 1      Replay 2     Replay 3     Mean        SD
rapoLp-III  0.6055	   0.189	0.543	  0.44583333   0.224608734
PBS         0.0025	  0.111	      0.0465	 0.022333333	0.080601385
C. albicans 0.311	  0.606	      0.7995	0.572166667      0.246001186
                              Absorbance values at 48 h after interaction 
Sample       Replay 1      Replay 2     Replay 3     Mean        SD
rapoLp-III   0.382	  0.097   	0.292	    0.257      0.145688023
PBS          0.149	0.2915	        0.145	  0.195166667	0.068137524
C. albicans  0.1725	0.3085	        0.367	   0.282666667  0.099790197
                              Absorbance values of naive larvae 
 Replay 1      Replay 2     Replay 3          Mean        SD
 0.059	       0.03225      0.0125          0.034583333	  0.023337648

Concentration of apoLp-III calculated coming from absorbance mean values of experimental groups and  control (1.25 μg/mL of rapoLp-III)

Group           Absorbance mean       apoLp-III concentration[pg/μL]   SD
Naive larvae     0.034583333           0.06787256                   0.023337648
PBS              0.134291667           0.263558144                  0.078945524
8 h              1.339166667           2.628221765                  0.694560473
12 h             2.754666667           3.951000709                  1.048639356
24 h             0.572166667           1.122922877                  0.246001186
48 h             0.282666667           0.074578041                  0.099790197
