# Supplementary material for: An ELISA-based method for Galleria mellonella apolipophorin-III quantification
Source: PeerJ. 2024 Mar 15;12:e17117. doi: 10.7717/peerj.17117 (PMC10946395; doi:10.7717/peerj.17117)
Supplement: Supplemental Information 5 [file peerj-12-17117-s005.txt]

Raw data of absorbance values and concentrations of apolipophorin-III after interaction with Sporothrix schenckii, Sporothrix brasiliensis and S. globosa at 2, 4 and 8 h.
                          Absorbance values of S. brasiliensis after 2, 4 and 8 h after interaction 
Sample           Replay 1        Replay 2        Replay 3        Mean            SD
rapoLp-III	1.246666667	1.107666667	1.088666667	1.147666667      0.086261231
PBS	        0.318166667	0.204166667	0.304166667	0.2755           0.062171805
2 h	        1.256666667	1.111166667	1.341666667	1.2365           0.11656579
4 h	        1.650666667	1.527666667	1.739666667	1.639333333      0.106453433
8 h	        1.628	        1.808	        1.729	        1.721666667      0.090223796
                          Absorbance values of S. schenkii after 2, 4 and 8 h after interaction 
Sample           Replay 1        Replay 2        Replay 3        Mean            SD
rapoLp-III	1.246666667	1.107666667	1.088666667	1.147666667      0.086261231
PBS	        0.318166667	0.204166667	0.304166667	0.2755           0.062171805
2 h	        0.869166667	0.933166667	0.688166667	0.830166667      0.127070846
4 h             1.274666667	1.176666667	1.336666667	1.262666667      0.080672176
8h	        1.003	        1.729	        1.667	        1.466333333      0.402454138
                          Absorbance values of S. globosa after 2, 4 and 8 h after interaction 
Sample           Replay 1        Replay 2        Replay 3        Mean            SD
rapoLp-III	1.246666667	1.107666667	1.088666667	1.147666667      0.086261231
PBS	        0.318166667	0.204166667	0.304166667	0.2755           0.062171805
2 h	        0.546666667	0.639166667	0.815666667	0.667166667      0.136668394
4 h	        0.847166667	0.693166667	0.748166667	0.762833333      0.078040588
8 h	        1.039	        0.512	        0.72	        0.757            0.265441142
Concentration of apoLp-III calculated coming from absorbance mean values of experimental groups and  control (1.25 μg/mL of rapoLp-III)
Group                 Absorbance mean       apoLp-III concentration[pg/μL]   SD
PBS                   0.2755                 0.309041281                     0.62171805
S. brasiliensis	2 h   1.2365                 1.387040088                     1.165657897
S. brasiliensis 4 h   1.639333333            1.838917146                     1.064534327
S. brasiliensis 8 h   1.721666667            1.93127431                      0.902237958
S. schenckii	2 h   0.688166667            0.931236916                     1.270708464
S. schenckii    4 h   1.336666667            1.416392466                     0.806721761
S. schenckii    8 h   1.667                  1.644854926                     4.024541382
S. globosa	2 h   0.815666667            0.748392165                     1.366683943
S. globosa 	4 h   0.748166667            0.855705955                     0.780405877
S. globosa	8 h   0.72                   0.849162431                     2.654411423
