# Supplementary material for: An ELISA-based method for Galleria mellonella apolipophorin-III quantification
Source: PeerJ. 2024 Mar 15;12:e17117. doi: 10.7717/peerj.17117 (PMC10946395; doi:10.7717/peerj.17117)
Supplement: Supplemental Information 6 [file peerj-12-17117-s006.txt]

Raw data of absorbance values and concentrations of apolipophorin-III after interaction with Escherichia coli at 8, 12, 24 and 48 h.
                                 Absorbance values at 8 h after interaction 
Sample       Replay 1      Replay 2     Replay 3     Mean          SD
rapoLp-III   0.933166667  0.933166667	0.871166667  0.9125	   0.035795717
PBS          0.257666667  0.096166667	0.197666667  0.183833333   0.081633837
E. coli      2.163166667  3.239166667	2.440166667  2.614166667   0.558704752
                                 Absorbance values at 12 h after interaction 
Sample       Replay 1      Replay 2     Replay 3     Mean          SD
rapoLp-III   0.991666667  0.978166667	0.829666667  0.933166667   0.08988743
PBS          0.257666667  0.127166667	0.228666667  0.2045	   0.068524327
E.coli       3.030166667  1.700666667	2.395666667  2.3755	   0.664979386
                                  Absorbance values at 24 h after interaction 
Sample       Replay 1      Replay 2     Replay 3     Mean          SD
rapoLp-III   0.5015	  0.5655	0.5855	     0.550833333   0.04387862
PBS          0.0245	  0.0305	0.0725	     0.0425	   0.026153394
E. coli      0.4135	  0.7635	0.5715	     0.582833333   0.175275022
                                  Absorbance values at 48 h after interaction 
Sample       Replay 1      Replay 2     Replay 3     Mean          SD
rapoLp-III   0.341	  0.3965	0.36	     0.365833333   0.028206087
PBS          0.1485	  0.0645	0.1205	     0.111166667   0.042770706
E. coli      0.913	  0.2785	0.9405	     0.710666667   0.374519804
                                  Absorbance values of naive larvae 
 Replay 1      Replay 2     Replay 3          Mean        SD
 0.059	       0.03225      0.0125          0.034583333	  0.023337648

Concentration of apoLp-III calculated coming from absorbance mean values of experimental groups and  control (1.25 μg/mL of rapoLp-III)
Group           Absorbance mean       apoLp-III concentration[pg/μL]   SD
Naive larvae     0.034583333                    0.06787256             0.023337648
PBS              0.134291667                    0.06787256             0.023337648
8 h              2.614166667                    5.130511311            0.558704752
12 h             2.3755                         4.662108875            0.664979386
24 h             0.582833333                    1.143857064            0.175275022
48 h             0.710666667                    1.394740212            0.374519804
