# Supplementary material for: An ELISA-based method for Galleria mellonella apolipophorin-III quantification
Source: PeerJ. 2024 Mar 15;12:e17117. doi: 10.7717/peerj.17117 (PMC10946395; doi:10.7717/peerj.17117)
Supplement: Supplemental Information 7 [file peerj-12-17117-s007.txt]

Raw data of absorbance values for specificity 

Absorbance values coming from ELISA using a Candida albicans homogenate
Anti-apoLp-III dilution    Replay 1     Replay 2    Replay 3       Mean            SD
1:100                       0.13	0.179	    0.147	   0.152	 0.024879711                             
1:200                       0.1225	0.165	    0.1135	   0.133666667	 0.02750606              
1:400                       0.115	0.1325	    0.102	   0.1165	 0.015305228
1:800                       0.0855	0.094	    0.069	   0.082833333	 0.012711543

Absorbance values coming from ELISA using a Echerichia coli homogenate
Anti-apoLp-III dilution    Replay 1     Replay 2    Replay 3       Mean            SD
1:100                        0.1505	0.1905	    0.1805	   0.173833333	 0.02081666
1:200                        0.1205	0.169	    0.138	   0.1425	 0.024561148
1:400                        0.1175	0.116	    0.115	   0.116166667	 0.001258306
1:800                        0.094	0.084	    0.0705	   0.082833333	 0.01179336

Absorbance values coming from ELISA using a Sporothrix schenckii homogenate
Anti-apoLp-III dilution    Replay 1     Replay 2    Replay 3       Mean            SD
1:100                        0.1515	0.2145	    0.23	   0.198666667	 0.041576235
1:200                        0.1035	0.163	    0.1645	   0.143666667	 0.034793438
1:400                        0.0965	0.1405      0.1395	   0.1255	 0.025119713
1:800                        0.0675	0.0735	    0.0895	   0.076833333	 0.011372481

Absorbance values coming from ELISA using a Sporothrix brasiliensis homogenate
Anti-apoLp-III dilution    Replay 1     Replay 2    Replay 3       Mean            SD
1:100                        0.175	0.2425      0.2365	   0.218	 0.030504098
1:200                        0.108	0.144	    0.1685	   0.140166667	 0.024847312
1:400                        0.1015	0.1375	    0.141	   0.126666667	 0.021865117
1:800                        0.066	0.083	    0.087	   0.078666667	 0.011150486

Absorbance values coming from ELISA using a Sporothrix globosa homogenate
Anti-apoLp-III dilution    Replay 1     Replay 2    Replay 3       Mean            SD
1:100                        0.147	0.1975	    0.2215	   0.188666667	 0.038027402
1:200                        0.1035	0.183	    0.1635	   0.15	         0.041433682
1:400                        0.092	0.124	    0.1275	   0.1145	 0.019563998
1:800                        0.0715	0.079	    0.085	   0.0785	 0.006763875

Absorbance values coming from ELISA using the recombinant protein SPSK_06559 
Anti-apoLp-III dilution    Replay 1     Replay 2    Replay 3       Mean            SD
1:100                      0.216	0.165	    0.131	   0.170666667	 0.042782395
1:200                      0.164	0.149	    0.125	   0.146	 0.019672316
1:400                      0.157	0.151	    0.125	   0.144333333	 0.017009801
1:800                      0.153	0.126	    0.127	   0.135333333	 0.01530795
