# Supplementary material for: An ELISA-based method for Galleria mellonella apolipophorin-III quantification
Source: PeerJ. 2024 Mar 15;12:e17117. doi: 10.7717/peerj.17117 (PMC10946395; doi:10.7717/peerj.17117)
Supplement: Supplemental Information 8 [file peerj-12-17117-s008.txt]

Raw data of absorbance values for the sensivity 
Absorbance values coming from ELISA using 0.0 μg/mL of rapoLp-III
Anti-apoLp-III dilutions       Replay 1        Replay 2         Replay 3        Mean         SD
1:100                          0.091	       0.089	        0.087	        0.089	     0.002
1:200                          0.085	       0.075	        0.076	        0.078666667  0.005507571
1:400                          0.074	       0.066	        0.065	        0.068333333  0.004932883
1:800                          0.063	       0.058	        0.058	        0.059666667  0.002886751
1:1600                         0.056	       0.051	        0.053	        0.053333333  0.002516611
1:3200                         0.054	       0.049	        0.051	        0.051333333  0.002516611
1:6400                         0.052	       0.048	        0.047	        0.049	     0.002645751
1:12800                        0.043	       0.046     	0.047	        0.045333333  0.002081666
1:25600                        0.041	       0.039	        0.031     	0.037	     0.005291503
1:51200                        0.037	       0.03	        0.028	        0.031666667  0.004725816

Absorbance values coming from ELISA using 0.1 μg/mL of rapoLp-III
Anti-apoLp-III dilutions       Replay 1        Replay 2         Replay 3        Mean         SD
1:100	                       0.254	       0.231	        0.215	        0.233333333  0.019604421
1:200	                       0.12	       0.11	        0.113	        0.114333333  0.005131601
1:400	                       0.089	       0.094	        0.097	        0.093333333  0.004041452
1:800	                       0.082	       0.072	        0.07	        0.074666667  0.006429101
1:1600	                       0.069	       0.06	        0.062	        0.063666667  0.004725816
1:3200	                       0.061	       0.052	        0.053	        0.055333333  0.004932883
1:6400	                       0.055	       0.049	        0.047	        0.050333333  0.004163332
1:12800                        0.052	       0.048	        0.049        	0.049666667  0.002081666
1:25600	                       0.045	       0.032	        0.038   	0.038333333  0.006506407
1:51200	                       0.036	       0.025	        0.019   	0.026666667  0.008621678

Absorbance values coming from ELISA using 0.5 μg/mL of rapoLp-III
Anti-apoLp-III dilutions       Replay 1        Replay 2         Replay 3        Mean            SD
1:100	                       0.497	       0.548	        0.565	        0.536666667	0.035388322
1:200	                       0.423	       0.43	        0.441	        0.431333333	0.009073772
1:400	                       0.311	       0.314	        0.32	        0.315	        0.004582576
1:800                          0.212	       0.244	        0.256	        0.237333333	0.022744963
1:1600	                       0.124	       0.153	        0.164	        0.147	        0.020663978
1:3200	                       0.091	       0.099	        0.102	        0.097333333	0.005686241
1:6400	                       0.079	       0.085	        0.082	        0.082	        0.003
1:12800	                       0.051	       0.057	        0.054	        0.054	        0.003
1:25600	                       0.029	       0.037	        0.042	        0.036	        0.006557439
1:51200	                       0.016	       0.021	        0.032	        0.023	        0.008185353

Absorbance values coming from ELISA using 1.25 μg/mL of rapoLp-III
Anti-apoLp-III dilutions       Replay 1        Replay 2         Replay 3        Mean            SD
1:100	                       1.232	       1.5	        1.495	        1.409	        0.153306882
1:200	                       1.184	       1.305	        1.311	        1.266666667	0.071654262
1:400	                       1.113	       1.161	        1.166	        1.146666667	0.029263174
1:800	                       0.935	       0.985	        0.988	        0.969333333	0.029771351
1:1600	                       0.723	       0.745	        0.752	        0.74	        0.015132746
1:3200	                       0.623	       0.687	        0.68	        0.663333333	0.035104606
1:6400	                       0.412	       0.462	        0.469	        0.447666667	0.031085902
1:12800                	       0.302	       0.324	        0.327	        0.317666667	0.013650397
1:25600	                       0.146	       0.197	        0.194	        0.179	        0.028618176
1:51200	                       0.096	       0.104	        0.1	        0.1	        0.004
