# Supplementary material for: An ELISA-based method for Galleria mellonella apolipophorin-III quantification
Source: PeerJ. 2024 Mar 15;12:e17117. doi: 10.7717/peerj.17117 (PMC10946395; doi:10.7717/peerj.17117)
Supplement: Supplemental Information 9 [file peerj-12-17117-s009.txt]

Raw data of absorbance values of pre-immune serum for the interaction with Candida albicans at 8, 12, 24 and 48 h.
                      Absorbance values at 8 h after interaction 
Sample       Replay 1      Replay 2     Replay 3    Mean            SD
rapoLp-III   0.5595	   0.392	0.446       0.465833333    0.085493177

                     Absorbance values at 12 h after interaction 
Sample       Replay 1      Replay 2     Replay 3    Mean            SD
rapoLp-III   0.449	   0.451	0.4045      0.434833333    0.026288464


                     Absorbance values at 24 h after interaction 
Sample       Replay 1      Replay 2     Replay 3    Mean            SD
rapoLp-III   0.2455        0.1905       0.229       0.221666667	   0.028223808

                     Absorbance values at 48 h after interaction 
Sample       Replay 1      Replay 2     Replay 3    Mean            SD
rapoLp-III   0.368         0.349        0.289       0.335333333    0.041235098


Raw data of absorbance values of pre-immune serum for the interaction with Escherichia coli at 8, 12, 24 and 48 h.
                      Absorbance values at 8 h after interaction 
Sample       Replay 1      Replay 2     Replay 3    Mean            SD
rapoLp-III   0.421	   0.401	0.3085	    0.376833333   0.060017359


                     Absorbance values at 12 h after interaction 
Sample       Replay 1      Replay 2     Replay 3    Mean            SD
rapoLp-III   0.338	   0.415	0.3415	    0.364833333	  0.043480839


                     Absorbance values at 24 h after interaction
Sample       Replay 1      Replay 2     Replay 3    Mean            SD
rapoLp-III   0.235         0.2235       0.1495      0.202666667   0.046401329


 
                     Absorbance values at 48 h after interaction
Sample       Replay 1      Replay 2     Replay 3    Mean            SD
rapoLp-III   0.35          0.2865       0.327       0.321166667    0.032149391


Raw data of absorbance values of pre-immune serum for the interaction with Candida albicans WT, kex2Δ/KEX2 and kex2Δ/kex2Δ at 8 and 12 h.
                      Absorbance values at 8 h after interaction 
Sample       Replay 1      Replay 2     Replay 3    Mean            SD
rapoLp-III   0.257	   0.219	0.25        0.242          0.020223748


                      Absorbance values at 12 h after interaction
   0.253	   0.239	0.263       0.251666667	   0.012055428

Raw data of absorbance values of pre-immune serum for the interaction with Candida albicans WT, Δoch1 and Δoch1+OCH1 at 8 and 24 h.
                      Absorbance values at 8 h after interaction 
Sample       Replay 1      Replay 2     Replay 3    Mean            SD
rapoLp-III   0.279	   0.246	0.267       0.264          0.016703293
 
                      Absorbance values at 24 h after interaction 
Sample       Replay 1      Replay 2     Replay 3    Mean            SD
rapoLp-III   0.267	   0.249	0.249       0.255          0.010392305


Raw data of absorbance values of pre-immune serum for the interaction with Sporothrix schenckii, Sporothrix brasiliensis and S. globosa at 2, 4 and 8 h.
                      Absorbance values at 2 h after interaction 
Sample       Replay 1      Replay 2     Replay 3    Mean            SD
rapoLp-III   0.4	   0.323	0.344       0.355666667    0.039803685


                      Absorbance values at 4 h after interaction 
Sample       Replay 1      Replay 2     Replay 3    Mean            SD
rapoLp-III   0.308	   0.314	0.34        0.320666667	   0.017009801
	
                      Absorbance values at 8 h after interaction 
Sample       Replay 1      Replay 2     Replay 3    Mean            SD
rapoLp-III   0.389	   0.389	0.395       0.391          0.003464102
